# Supplementary material for: Sequence variation in the β7–β8 loop of bacterial class A sortase enzymes alters substrate selectivity
Source: J Biol Chem. 2021 Jul 22;297(2):100981. doi: 10.1016/j.jbc.2021.100981 (PMC8361268; doi:10.1016/j.jbc.2021.100981)
Supplement: Table S2 [file mmc2.xlsx]

## Sheet: Raw Fluorescence t = 2 hr
t = 2 hr Raw Fluorescence:
WT Enzymes (Figs. 3A, S2A)																				Original Loop Swaps (Fig. 3A)																					Loop Swaps with Different Species (Figs. 4C, S4B)
	SaSrtA										SpSrtA										SpSrtA(aureus)							SaSrtA(pneumoniae)						SpSrtA_Aureus W194A								SpSrtA(anthracis)							SpSrtA(faecalis)
Residue	Replicate 1	Replicate 2	Replicate 3	Replicate 4	Replicate 5	Replicate 6	Average	Std. Dev.		Residue	Replicate 1	Replicate 2	Replicate 3	Replicate 4	Replicate 5	Replicate 6	Average	Std. Dev.		Residue	Replicate 1	Replicate 2	Replicate 3	Average	Std. Dev.		Residue	Replicate 1	Replicate 2	Replicate 3	Average	Std. Dev.		Residue	Replicate 1	Replicate 2	Replicate 3	Average	Std. Dev.		Residue	Replicate 1	Replicate 2	Replicate 3	Average	Std. Dev.		Residue	Replicate 1
G	61721	68553	63753	61374.3	73649		65810.1	5234.51		G	21596	20772	23025	16958	18199		20110	2486.5		G	61835	62146	54642	59541	4245.51		G	1789	1912	1838	1846.33	61.922		G	46815	52614	53269	50899.3	3552.27		G	3011	2493	2457	2653.67	309.983		G	55230
S	2203	2163	2206	1895	2050	2154	2111.83	120.345		S	18679	19113	19687	17127	17621		18445.4	1055.89		S	3085	2599	2820	2834.67	243.332		S	1835	1901	1981	1905.67	73.1118		S	16551	18415	19236	18067.3	1375.85		S	1612	1867	2015	1831.33	203.854		S	49564
A	1385	1237	1348	1700	1700	1629	1499.83	201.067		A	15214	14515	16904	21988	21731	21628	18663.3	3505.85		A	7562	6090	8127	7259.67	1051.62		A	1481	1553	1495	1509.67	38.175		A	33729	33437	30281	32482.3	1911.99		A	1426	1674	1570	1556.67	124.536		A	49153
Q	1412	1852	1748				1670.67	229.968		Q	1635	1948	1917				1833.33	172.46		Q							Q							Q				#DIV/0!	#DIV/0!		Q							Q	5107
Y	1305	1368	1260				1311	54.2494		Y	1936	2092	1953				1993.67	85.5823		Y							Y							Y				#DIV/0!	#DIV/0!		Y							Y	7619
V	1700	1367	1421				1496	178.72		V	2553	1846	2492	2378			2317.25	322.43		V							V							V				#DIV/0!	#DIV/0!		V							V	14880
C	1814	2067	1887				1922.67	130.216		C	3692	3639	3884	2400			3403.75	677.393		C							C							C				#DIV/0!	#DIV/0!		C							C	5565
M	1128	1138	1278				1181.33	83.865		M	1556	1536	1535	2232	2260		1823.8	385.632		M							M							M				#DIV/0!	#DIV/0!		M							M	10436
D	1442	1462	1501				1468.33	30.0056		D	1253	1286	1349				1296	48.775		D							D							D				#DIV/0!	#DIV/0!		D							D	2487
E	1309	1307	1361				1325.67	30.6159		E	1235	1216	1265				1238.67	24.7049		E							E							E				#DIV/0!	#DIV/0!		E							E	1945
T	1550	1629	1654				1611	54.2863		T	1632	1725	1744				1700.33	59.9361		T							T							T				#DIV/0!	#DIV/0!		T							T	5794
R	1619	1699	1708				1675.33	48.9932		R	1862	1689	1945	2151			1911.75	191.867		R							R							R				#DIV/0!	#DIV/0!		R							R	6682
H	1108	1511	1487				1368.67	226.063		H	1144	1482	1469	1737			1458	242.991		H							H							H				#DIV/0!	#DIV/0!		H							H	4562
N	1381	1408	1440				1409.67	29.5353		N	2539	2602	2660	3639			2860	521.679		N							N							N				#DIV/0!	#DIV/0!		N							N	13438
F	817	776	765				786	27.4044		F	1923	1807	1775	2355			1965	267.661		F							F							F				#DIV/0!	#DIV/0!		F							F	14890
I	1163	1171	1218				1184	29.7153		I	1495	1538	1431	1528			1498	48.2977		I							I							I				#DIV/0!	#DIV/0!		I							I	9042
K	4065	4115	3999				4059.67	58.1836		K	3366	3530	3599				3498.33	119.684		K							K							K				#DIV/0!	#DIV/0!		K							K	5753
P	1345	1337	1297				1326.33	25.7164		P	1306	1281	1280				1289	14.7309		P							P							P				#DIV/0!	#DIV/0!		P							P	2508
L	1027	981	1057				1021.67	38.2797		L	2906	2871	3141				2972.67	146.828		L							L							L				#DIV/0!	#DIV/0!		L							L	29419
W	525	462	364				450.333	81.1316		W	941	893	691				841.667	132.67		W							W							W				#DIV/0!	#DIV/0!		W							W	10721
Fluorescence minus negative controls:
WT Enzymes (Figs. 3A, S2A)																				Original Loop Swaps (Fig. 3A)																					Loop Swaps with Different Species (Figs. 4C, S4B)
	SaSrtA										SpSrtA										SpSrtA(aureus)							SaSrtA(pneumoniae)						SpSrtA_Aureus W194A								SpSrtA(anthracis)							SpSrtA(faecalis)
Residue	Replicate 1	Replicate 2	Replicate 3	Replicate 4	Replicate 5	Replicate 6	Average	Std. Dev.		Residue	Replicate 1	Replicate 2	Replicate 3	Replicate 4	Replicate 5	Replicate 6	Average	Std. Dev.		Residue	Replicate 1	Replicate 2	Replicate 3	Average	Std. Dev.		Residue	Replicate 1	Replicate 2	Replicate 3	Average	Std. Dev.		Residue	Replicate 1	Replicate 2	Replicate 3	Average	Std. Dev.		Residue	Replicate 1	Replicate 2	Replicate 3	Average	Std. Dev.		Residue	Replicate 1
G	60222	67054	62254	59875.3	72150					G	20097	19273	21526	15459	16700					G	60336	60647	53143				G	290	413	339				G	45386	51185	51840				G	1512	994	958				G	53731
S	212	172	215	-96	59	163				S	16688	17122	17696	15136	15630					S	1094	608	829				S	-156	-90	-10				S	14884.7	16748.7	17569.7				S	-379	-124	24				S	47573
A	-411	-559	-448	-96	-96	-167				A	13418	12719	15108	20192	19935	19832				A	5766	4294	6331				A	-315	-243	-301				A	32323.7	32031.7	28875.7				A	-370	-122	-226				A	47357
Q	-290	150	46							Q	-67	246	215							Q							Q							Q							Q							Q	3405
Y	94	157	49							Y	725	881	742							Y							Y							Y							Y							Y	6408
V	204	-129	-75							V	1057	350	996	882						V							V							V							V							V	13384
C	914	1167	987							C	2792	2739	2984	1500						C							C							C							C							C	4665
M	-189	-179	-39							M	239	219	218	915	943					M							M							M							M							M	9119
D	-605	-585	-546							D	-794	-761	-698							D							D							D							D							D	440
E	-90	-92	-38							E	-164	-183	-134							E							E							E							E							E	546
T	56	135	160							T	138	231	250							T							T							T							T							T	4300
R	-46	34	43							R	197	24	280	486						R							R							R							R							R	5017
H	-627	-224	-248							H	-591	-253	-266	2						H							H							H							H							H	2827
N	-423	-396	-364							N	735	798	856	1835						N							N							N							N							N	11634
F	-66	-107	-118							F	1040	924	892	1472						F							F							F							F							F	14007
I	-554	-546	-499							I	-222	-179	-286	-189						I							I							I							I							I	7325
K	120	170	54							K	-579	-415	-346							K							K							K							K							K	1808
P	-28	-36	-76							P	-67	-92	-93							P							P							P							P							P	1135
L	-1352	-1398	-1322							L	527	492	762							L							L							L							L							L	27040
W	251	188	90							W	667	619	417							W							W							W							W							W	10447
Scaled data:
WT Enzymes (Figs. 3A, S2A)																				Original Loop Swaps (Fig. 3A)																					Loop Swaps with Different Species (Figs. 4C, S4B)
	SaSrtA										SpSrtA										SpSrtA(aureus)							SaSrtA(pneumoniae)						SpSrtA_Aureus W194A								SpSrtA(anthracis)							SpSrtA(faecalis)
Residue	Replicate 1	Replicate 2	Replicate 3	Replicate 4	Replicate 5	Replicate 6	Average	Std. Dev.		Residue	Replicate 1	Replicate 2	Replicate 3	Replicate 4	Replicate 5	Replicate 6	Average	Std. Dev.		Residue	Replicate 1	Replicate 2	Replicate 3	Average	Std. Dev.		Residue	Replicate 1	Replicate 2	Replicate 3	Average	Std. Dev.		Residue	Replicate 1	Replicate 2	Replicate 3	Average	Std. Dev.		Residue	Replicate 1	Replicate 2	Replicate 3	Average	Std. Dev.		Residue	Replicate 1
G	0.936417	1.04265	0.968014	0.931027	1.12189		1	0.0813936		G	0.312497	0.299684	0.334717	0.240379	0.259675		0.28939	0.0386636		G	0.93819	0.943026	0.826343	0.90252	0.0660152		G	0.00450933	0.00642191	0.00527125	0.00540083	0.000962851		G	0.688654	0.776644	0.786583	0.750627	0.0538995		G	0.0235107	0.0154561	0.0148963	0.0179544	0.00482005		G	0.835486
S	0.00329648	0.0026745	0.00334313	-0.00149274	0.000917416	0.00253456	0.00187889	0.0018713		S	0.259489	0.266237	0.275163	0.235356	0.243037		0.255856	0.0164185		S	0.0170111	0.00945405	0.0128905	0.0131185	0.00378367		S	-0.00242571	-0.00139945	-0.000155494	-0.00132688	0.00113685		S	0.225849	0.254132	0.266589	0.248857	0.0208761		S	-0.00589323	-0.00192813	0.000373186	-0.00248272	0.00316981		S	0.739733
A	-0.00639081	-0.00869213	-0.00696614	-0.00149274	-0.00149274	-0.00259675	-0.00460522	0.00312647		A	0.208642	0.197773	0.234921	0.313974	0.309978	0.308376	0.262277	0.054514		A	0.089658	0.0667692	0.0984434	0.0849569	0.016352		A	-0.00489807	-0.00377851	-0.00468038	-0.00445232	0.0005936		A	0.490456	0.486025	0.438139	0.47154	0.0290112		A	-0.00575329	-0.00189703	-0.00351417	-0.0037215	0.00193647		A	0.736374
Q	-0.00450933	0.00233241	0.000715273				-0.000487215	0.00357587		Q	-0.00104181	0.00382516	0.00334313				0.00204216	0.00268165		Q							Q							Q				#DIV/0!	#DIV/0!		Q							Q	0.0529458
Y	0.00146165	0.00244126	0.000761922				0.00155494	0.000843547		Y	0.0112733	0.013699	0.0115377				0.01217	0.00133076		Y							Y							Y				#DIV/0!	#DIV/0!		Y							Y	0.0996407
V	0.00317208	-0.00200588	-0.00116621				0	0.002779		V	0.0164357	0.0054423	0.0154872	0.0137146			0.01277	0.0050136		V							V							V				#DIV/0!	#DIV/0!		V							V	0.208113
C	0.0142122	0.0181462	0.0153473				0.0159019	0.00202479		C	0.043414	0.0425899	0.0463995	0.0233241			0.0389319	0.0105331		C							C							C				#DIV/0!	#DIV/0!		C							C	0.0725381
M	-0.00293884	-0.00278335	-0.000606428				-0.00210954	0.00130405		M	0.00371631	0.00340532	0.00338977	0.0142277	0.0146631		0.00788045	0.00599636		M							M							M				#DIV/0!	#DIV/0!		M							M	0.141795
D	-0.0094074	-0.00909641	-0.00848999				-0.00899793	0.000466569		D	-0.0123462	-0.0118331	-0.0108535				-0.0116776	0.000758423		D							D							D				#DIV/0!	#DIV/0!		D							D	0.00684175
E	-0.00139945	-0.00143055	-0.000590878				-0.00114029	0.00047606		E	-0.00255011	-0.00284554	-0.00208362				-0.00249309	0.000384147		E							E							E				#DIV/0!	#DIV/0!		E							E	0.00848999
T	0.000870768	0.00209917	0.00248791				0.00181928	0.00084412		T	0.00214582	0.00359192	0.00388736				0.00320836	0.000931971		T							T							T				#DIV/0!	#DIV/0!		T							T	0.0668625
R	-0.000715273	0.00052868	0.000668625				0.000160677	0.000761816		R	0.00306324	0.000373186	0.00435384	0.00755702			0.00383682	0.00298342		R							R							R				#DIV/0!	#DIV/0!		R							R	0.0780115
H	-0.00974949	-0.00348307	-0.00385626				-0.00569627	0.00351514		H	-0.00918971	-0.003934	-0.00413615	3.10988e-05			-0.00430719	0.00377837		H							H							H				#DIV/0!	#DIV/0!		H							H	0.0439582
N	-0.00657741	-0.00615757	-0.00565999				-0.00613166	0.000459257		N	0.0114288	0.0124084	0.0133103	0.0285332			0.0164202	0.0081118		N							N							N				#DIV/0!	#DIV/0!		N							N	0.180902
F	-0.00102626	-0.00166379	-0.00183483				-0.00150829	0.000426122		F	0.0161714	0.0143677	0.0138701	0.0228888			0.0168245	0.00416198		F							F							F				#DIV/0!	#DIV/0!		F							F	0.217801
I	-0.00861438	-0.00848999	-0.00775916				-0.00828784	0.000462056		I	-0.00345197	-0.00278335	-0.00444714	-0.00293884			-0.00340532	0.000751001		I							I							I				#DIV/0!	#DIV/0!		I							I	0.1139
K	0.00186593	0.0026434	0.000839669				0.001783	0.000904722		K	-0.00900312	-0.00645301	-0.0053801				-0.00694541	0.00186102		K							K							K				#DIV/0!	#DIV/0!		K							K	0.0281134
P	-0.000435384	-0.000559779	-0.00118176				-0.00072564	0.000399875		P	-0.00104181	-0.00143055	-0.0014461				-0.00130615	0.000229057		P							P							P				#DIV/0!	#DIV/0!		P							P	0.0176486
L	-0.0210228	-0.0217381	-0.0205563				-0.0211058	0.000595227		L	0.00819455	0.00765032	0.0118487				0.00923117	0.00228308		L							L							L				#DIV/0!	#DIV/0!		L							L	0.420456
W	0.00390291	0.00292329	0.00139945				0.00274188	0.00126155		W	0.0103715	0.00962509	0.00648411				0.00882689	0.00206294		W							W							W				#DIV/0!	#DIV/0!		W							W	0.162445
[truncated: 85 more columns]

## Sheet: Negative Control Fluorescence 
Time (min)	D	E	H	I	K	L	N	P	Q	R	T	G	S	A	C	F	M	V	Y	W
0	2428	1605	1600	1552	4599	1389	1785	1525	1751	1791	1769	1528	2065	1714	556	864	1359	1408	1200	574
2	2338	1564	1591	1547	4505	1396	1791	1551	1786	1780	1571	1577	2118	1729	590	891	1355	1414	1208	570
4	2360	1559	1573	1554	4434	1418	1802	1536	1783	1757	1592	1580	2107	1753	572	904	1360	1416	1192	574
6	2364	1543	1583	1533	4446	1442	1782	1524	1764	1775	1565	1605	2113	1739	584	894	1364	1451	1192	581
8	2340	1567	1592	1537	4450	1463	1757	1514	1783	1775	1585	1586	2110	1773	596	900	1368	1451	1181	566
10	2349	1549	1576	1535	4414	1473	1759	1515	1770	1780	1571	1595	2114	1758	599	902	1360	1468	1190	574
12	2360	1552	1589	1530	4477	1495	1771	1505	1766	1769	1558	1601	2123	1777	605	910	1364	1468	1173	578
14	2305	1541	1602	1544	4420	1507	1751	1494	1745	1767	1562	1585	2112	1777	623	914	1363	1491	1196	576
16	2319	1533	1601	1544	4387	1533	1760	1504	1756	1735	1570	1593	2099	1776	619	906	1354	1480	1180	566
18	2308	1544	1592	1526	4419	1532	1740	1496	1732	1749	1565	1586	2104	1787	634	916	1370	1476	1182	559
20	2299	1534	1590	1549	4406	1562	1774	1492	1751	1744	1548	1601	2099	1797	634	915	1381	1484	1182	552
22	2284	1519	1612	1545	4354	1584	1746	1489	1741	1733	1560	1588	2094	1779	628	918	1361	1486	1182	547
24	2286	1522	1595	1549	4334	1570	1734	1484	1733	1743	1550	1583	2081	1793	660	910	1374	1484	1175	548
26	2314	1526	1628	1559	4347	1606	1745	1493	1756	1731	1550	1595	2078	1804	664	925	1363	1505	1184	536
28	2292	1537	1620	1543	4333	1629	1755	1475	1723	1732	1539	1592	2118	1807	662	926	1372	1489	1176	521
30	2295	1518	1607	1574	4324	1638	1742	1457	1753	1739	1558	1591	2102	1797	669	905	1373	1505	1186	525
32	2276	1527	1613	1561	4316	1659	1776	1469	1743	1740	1540	1600	2100	1815	678	922	1363	1505	1190	536
34	2250	1512	1623	1575	4290	1688	1746	1460	1734	1712	1555	1574	2077	1800	683	931	1370	1505	1178	530
36	2269	1511	1632	1578	4288	1701	1764	1449	1750	1728	1559	1583	2094	1799	668	918	1377	1514	1180	521
38	2246	1500	1615	1564	4295	1695	1737	1454	1721	1729	1529	1587	2105	1811	699	910	1352	1506	1200	510
40	2245	1503	1628	1591	4286	1727	1757	1441	1741	1736	1548	1572	2090	1807	706	928	1360	1494	1185	490
42	2260	1501	1616	1585	4233	1745	1752	1463	1719	1726	1531	1582	2089	1820	706	925	1368	1501	1176	497
44	2232	1481	1611	1598	4271	1762	1740	1459	1740	1724	1522	1593	2084	1817	716	916	1360	1510	1184	487
46	2220	1479	1634	1608	4216	1770	1747	1451	1725	1719	1515	1556	2088	1821	720	898	1371	1520	1191	497
48	2218	1491	1636	1603	4263	1784	1773	1443	1735	1738	1517	1569	2089	1821	718	924	1355	1504	1175	486
50	2209	1487	1632	1606	4224	1829	1747	1454	1721	1716	1528	1575	2093	1832	733	919	1367	1506	1176	484
52	2211	1472	1630	1608	4212	1828	1755	1434	1700	1690	1521	1551	2088	1825	731	917	1348	1518	1182	475
54	2206	1477	1638	1584	4191	1839	1746	1432	1718	1711	1511	1578	2075	1820	748	917	1359	1513	1190	428
56	2188	1463	1646	1607	4194	1863	1767	1443	1727	1722	1519	1576	2086	1828	727	924	1365	1512	1189	440
58	2184	1472	1654	1595	4207	1901	1766	1448	1726	1700	1520	1558	2076	1816	745	899	1351	1508	1196	395
60	2201	1460	1655	1624	4186	1898	1772	1435	1725	1706	1520	1568	2066	1824	746	924	1364	1528	1183	382
62	2180	1469	1632	1620	4174	1915	1767	1436	1702	1700	1500	1577	2064	1846	768	914	1369	1499	1191	383
64	2166	1459	1641	1629	4144	1917	1791	1432	1709	1704	1502	1572	2052	1811	765	923	1375	1497	1200	366
66	2170	1447	1656	1633	4142	1948	1775	1416	1704	1710	1509	1560	2079	1810	773	918	1358	1513	1193	353
68	2158	1445	1658	1625	4154	1960	1803	1431	1717	1695	1526	1568	2057	1817	777	916	1358	1512	1176	381
70	2163	1444	1644	1621	4136	2001	1784	1421	1708	1702	1517	1537	2080	1822	796	908	1349	1516	1207	363
72	2159	1461	1652	1648	4129	1996	1782	1429	1699	1702	1504	1554	2042	1816	796	890	1363	1516	1207	339
74	2133	1460	1670	1666	4110	2042	1785	1412	1709	1692	1517	1537	2051	1832	787	907	1370	1525	1188	354
76	2131	1461	1653	1652	4140	2040	1770	1410	1719	1691	1491	1551	2054	1813	801	909	1340	1512	1207	349
78	2129	1445	1676	1650	4146	2055	1783	1418	1697	1694	1503	1539	2027	1815	799	920	1341	1511	1204	349
80	2139	1438	1663	1654	4119	2060	1785	1405	1717	1697	1500	1542	2049	1818	799	901	1347	1517	1203	345
82	2124	1446	1674	1666	4082	2094	1780	1411	1712	1698	1519	1541	2037	1823	797	892	1352	1512	1206	340
84	2138	1434	1692	1670	4100	2104	1781	1403	1733	1701	1490	1559	2045	1798	829	903	1340	1516	1191	335
86	2130	1440	1670	1679	4097	2127	1779	1405	1709	1693	1496	1538	2059	1808	819	898	1324	1501	1200	319
88	2122	1422	1670	1674	4082	2137	1766	1399	1704	1700	1507	1535	2036	1807	826	893	1339	1513	1201	318
90	2115	1415	1694	1681	4103	2153	1802	1405	1705	1685	1508	1551	2044	1814	839	901	1342	1510	1210	318
92	2117	1437	1699	1688	4089	2165	1799	1410	1701	1671	1499	1541	2010	1800	837	903	1350	1516	1195	307
94	2102	1430	1679	1683	4077	2183	1796	1405	1708	1692	1496	1540	2027	1812	832	889	1317	1516	1206	302
96	2122	1420	1687	1670	4077	2201	1793	1384	1695	1675	1495	1542	2008	1810	842	891	1347	1521	1210	308
98	2115	1423	1691	1688	4035	2219	1773	1397	1707	1669	1515	1533	2009	1805	850	888	1344	1498	1224	304
100	2093	1424	1688	1695	4045	2242	1792	1403	1716	1699	1497	1533	2011	1805	839	905	1359	1503	1200	294
102	2075	1408	1725	1694	4037	2255	1800	1400	1713	1675	1486	1514	2022	1814	855	898	1328	1488	1202	294
104	2082	1429	1693	1704	4035	2261	1792	1392	1703	1681	1505	1526	2020	1800	866	898	1310	1496	1208	300
106	2053	1415	1695	1705	4033	2273	1794	1370	1697	1677	1507	1520	2017	1779	864	902	1327	1501	1222	297
108	2048	1426	1709	1719	4013	2307	1806	1385	1697	1685	1498	1526	2014	1784	875	888	1328	1513	1220	310
110	2080	1402	1702	1691	4018	2332	1803	1393	1702	1666	1491	1498	2009	1810	871	871	1311	1497	1219	307
112	2074	1423	1715	1706	3981	2333	1794	1389	1690	1678	1493	1502	2018	1799	877	891	1333	1490	1237	314
114	2047	1405	1742	1708	3985	2359	1804	1390	1693	1685	1494	1526	1985	1807	866	882	1325	1493	1224	283
116	2055	1418	1705	1716	4021	2366	1808	1380	1706	1655	1498	1498	1995	1810	885	885	1308	1507	1220	300
118	2038	1407	1743	1702	3978	2377	1809	1373	1690	1666	1494	1532	1993	1810	900	879	1319	1487	1208	288
120	2047	1399	1735	1717	3945	2379	1804	1373	1702	1665	1494	1499	1991	1796	900	883	1317	1496	1211	274
									spSrtA mutants						spSrtA Ala Mutants
	2 hrs:								2 hrs:	New stocks			Avg		2 hrs				Avg
	G	1499	1499	1499	1499	1499	1499		G	1898	1422	1477	1599		G	1435	1423		1429
	S	1991	1991	1991	1991	1991	1991		S	1967	1513	1519	1666.33		S	1967	1513	1519	1666.33
	A	1796	1796	1796	1796	1796	1796		A	1423	1374	1419	1405.33		A	1423	1374	1419	1405.33
	Q	1702	1702	1702	1702	1702	1702
	Y	1211	1211	1211	1211	1211	1211
	V	1496	1496	1496	1496	1496	1496
	C	900	900	900	900	900	900
	M	1317	1317	1317	1317	1317	1317
	D	2047	2047	2047	2047	2047	2047
	E	1399	1399	1399	1399	1399	1399
	T	1494	1494	1494	1494	1494	1494
	R	1665	1665	1665	1665	1665	1665
	H	1735	1735	1735	1735	1735	1735
	N	1804	1804	1804	1804	1804	1804
	F	883	883	883	883	883	883
	I	1717	1717	1717	1717	1717	1717
	K	3945	3945	3945	3945	3945	3945
	P	1373	1373	1373	1373	1373	1373
	L	2379	2379	2379	2379	2379	2379
	W	274	274	274	274	274	274

## Sheet: Staph Benchmark (original)
Time	Fluorescence R1	Fluorescence R2	Fluorescence R3	Fluorescence R4	Fluorescence R5				0	9573
00:00:00	9818	9573	8372	5831	5605				2	15996
00:02:00	16574	15996	14895	11473	14352				4	20468
00:04:00	20561	20468	19948	16575.7	21762				6	24636
00:06:00	24992	24636	24130	21575.7	28011				8	29222
00:08:00	29288	29222	28250	25794.7	33353				10	32887
00:10:00	32555	32887	32129	29240.3	37885				12	36371
00:12:00	35785	36371	35116	32211	41762				14	38962
00:14:00	38217	38962	37876	34820.7	45411				16	41749
00:16:00	40427	41749	40226	37150.7	48194				18	44166
00:18:00	42609	44166	42335	39407	50939				20	46278
00:20:00	44524	46278	43958	41265.3	53680				22	48109
00:22:00	46392	48109	46030	42992.3	55996				24	49849
00:24:00	47779	49849	47771	44620.3	57641				26	51590
00:26:00	49140	51590	49089	46097	59327				28	53053
00:28:00	50534	53053	50458	47403	60989				30	54233
00:30:00	51544	54233	51647	48499.3	62070				32	55693
00:32:00	52643	55693	52842	49685	63353				34	56575
00:34:00	53598	56575	53887	50557.7	64579				36	57552
00:36:00	54572	57552	54702	51475.3	65556				38	58732
00:38:00	55339	58732	55470	52480.7	66300				40	59621
00:40:00	55873	59621	56515	53221.7	66928				42	60230
00:42:00	56554	60230	57134	53887	68164				44	61208
00:44:00	56969	61208	57959	54642	69158				46	62032
00:46:00	57787	62032	58530	55176.3	69646				48	62431
00:48:00	58528	62431	59192	55870.7	70121				50	62733
00:50:00	58522	62733	59523	56314.7	70546				52	63235
00:52:00	59074	63235	60106	56406	71171				54	63797
00:54:00	59371	63797	60605	57032.7	71499				56	64454
00:56:00	60042	64454	60899	57464.3	72380				58	64945
00:58:00	60346	64945	61561	57830	72674				60	64818
01:00:00	60397	64818	61825	58259	72782				62	65561
01:02:00	60649	65561	62111	58601.7	73014				64	65562
01:04:00	60805	65562	62147	58895.7	73655				66	66218
01:06:00	60985	66218	62255	59137.7	73725				68	66317
01:08:00	61017	66317	62750	59368.3	73824				70	66479
01:10:00	61138	66479	62796	59621	73929				72	66690
01:12:00	61701	66690	63258	59683.3	74179				74	66997
01:14:00	61677	66997	63150	60082.7	74128				76	67320
01:16:00	61726	67320	63087	60133	74315				78	67603
01:18:00	61658	67603	63309	60079.7	74510				80	67635
01:20:00	61998	67635	63646	60144.7	74316				82	67656
01:22:00	61775	67656	63217	60413.3	74757				84	67447
01:24:00	61988	67447	63743	60599.3	74370				86	67506
01:26:00	62222	67506	63662	60576.3	74903				88	68072
01:28:00	62254	68072	64036	60720	74486				90	68034
01:30:00	62184	68034	64066	60952	74636				92	68459
01:32:00	61896	68459	63865	60815	74610				94	68285
01:34:00	61881	68285	63825	60985	74981				96	68156
01:36:00	62075	68156	64286	61021.7	74379				98	68103
01:38:00	62181	68103	63932	61016.7	74561				100	68289
01:40:00	62100	68289	63904	60983.3	74368				102	68258
01:42:00	61955	68258	63860	61259	74446				104	68055
01:44:00	62155	68055	64075	61257.3	74260				106	68422
01:46:00	62000	68422	63816	61356	73970				108	68363
01:48:00	62100	68363	64097	61219.3	74447				110	68162
01:50:00	61772	68162	63690	61337	74183				112	68146
01:52:00	61647	68146	63904	61176	74090				114	68341
01:54:00	61838	68341	63844	61300	73784				116	68349
01:56:00	61864	68349	63691	61385.3	74164				118	67976
01:58:00	62019	67976	64031	61494.7	73829	Average at 2 hr:	Average minus baseline:		120	68553
02:00:00	61721	68553	63753	61374.3	73649	65810.1	64311.1
	60222	67054	62254	59875.3	72150	64311.1
	0.936417	1.04265	0.968014	0.931027	1.12189	1
	0.0813936

## Sheet: Staph Benchmark, spSrtA mutants
Time	Fluorescence R1	Fluorescence R2	Fluorescence R3
	4097	5399	7778
	9989	11500	13549
	14881	16490	18675
	19168	21078	23420
	22901	25324	27768
	26480	29084	31298
	29687	32856	34902
	32667	36091	38020
	35379	38991	40775
	37871	41743	43389
	40261	44127	45603
	42357	46398	48013
	44366	48430	49720
	46178	50110	51532
	47935	51869	53355
	49531	53828	54815
	51078	55190	56226
	52290	56525	57467
	54005	58026	58756
	54920	58941	59938
	56223	60168	61416
	57449	60935	62173
	58440	62239	62745
	59343	63334	63800
	59992	64134	64696
	61149	64733	65109
	61998	65360	66064
	62534	66237	66659
	63278	66915	67223
	64181	67586	68021
	64782	68015	68778
	65164	68694	69153
	66043	69320	69897
	66110	69552	69779
	66358	70130	70193
	67275	70697	70878
	67993	70776	70977
	68002	71271	71137
	68372	71629	71263
	68479	72118	72069
	69086	72384	72160
	69486	72635	72398
	69602	72883	72741
	70143	72918	72822
	70268	73267	73398
	70219	73693	73271
	70691	73944	73578
	71098	74038	73978
	71092	74446	73757
	71260	74501	74210
	71323	74466	74070
	71801	74390	74163
	71984	74911	74194
	71982	74891	74126
	72007	75027	74307
	71911	75153	74408
	72425	75234	74579
	72395	75404	74584
	72378	75412	74817
	72957	75328	74668
	73140	75490	74793
minus baseline	71541	73891	73194
average/new normalization:	72875.3

## Sheet: Staph Benchmark, Ala Mutants
	Fluorescence R1	Fluorescence R2	Fluorescence R3
	2637	11569	10298
	8596	15667	14586
	14065	19162	18618
	19255	22382	22416
	23809	25421	25925
	27969	28277	29144
	31567	30984	32221
	34882	33356	34896
	37719	35666	37504
	40347	37871	39900
	42911	39825	42300
	45021	41732	44158
	46825	43523	46006
	48928	45045	47873
	50888	46694	49400
	52264	48039	51012
	53600	49305	52526
	55171	50334	53743
	56434	51181	54967
	57632	52295	56227
	58899	53319	57021
	59798	54062	58101
	60805	54848	58886
	61686	55541	59522
	62510	56465	60286
	63494	57172	61134
	63657	57496	61709
	64548	58095	62435
	64762	58546	62944
	65443	59139	63300
	65985	59427	63969
	66501	59992	64156
	66615	60522	65028
	67067	60674	65190
	67495	60827	65612
	67835	61286	65963
	67859	61325	66049
	68253	61490	66153
	68503	62035	66431
	68694	61855	66577
	68758	62258	67145
	69231	62732	67162
	69130	62526	67330
	69195	62728	67215
	69685	63063	67499
	69479	63033	67544
	69612	63202	67748
	69708	63001	67937
	69740	63287	68090
	69474	63539	68093
	69708	63396	68067
	69641	63569	68443
	69462	63473	68302
	69498	63708	68339
	69526	63584	68218
	69746	63572	68639
	69685	63638	68432
	69848	63674	68256
	69456	63480	68930
	69448	63335	68750
	69531	63627	68845
minus baseline	68102	62198	67416
average	65905.3
